# Supplementary material for: Diverse Health, Gender and Economic Impacts from Domestic Transport of Water and Solid Fuel: A Systematic Review
Source: Int J Environ Res Public Health. 2021 Oct 1;18(19):10355. doi: 10.3390/ijerph181910355 (PMC8507830; doi:10.3390/ijerph181910355)
Supplement: Supplementary file 1 [file ijerph-18-10355-s001.zip]

Archive with 1 entries (1 files):
- ijerph-1370239-supplementary.pdf
